# Supplementary material for: Assembly of Tomato Rhizobacteria from Different Functional Groups Improves Seedling Photosynthesis and Growth
Source: Plants (Basel). 2023 Nov 28;12(23):4000. doi: 10.3390/plants12234000 (PMC10708133; doi:10.3390/plants12234000)
Supplement: Supplementary file 1 [file plants-12-04000-s001.zip]

Archive with 1 entries (1 files):
- plants-2728696-SI.pdf
